# Supplementary material for: Role of microRNAs in Osteosarcopenic Obesity/Adiposity: A Scoping Review
Source: Cells. 2025 May 29;14(11):802. doi: 10.3390/cells14110802 (PMC12154469; doi:10.3390/cells14110802)
Supplement: Supplementary file 1 [file cells-14-00802-s001.zip]

Archive with 1 entries (1 files):
- cells-3652784-supplementary.pdf
